# Supplementary material for: Cross-Cell-Type Prediction of TF-Binding Site by Integrating Convolutional Neural Network and Adversarial Network
Source: Int J Mol Sci. 2019 Jul 12;20(14):3425. doi: 10.3390/ijms20143425 (PMC6679139; doi:10.3390/ijms20143425)
Supplement: Supplementary file 1 [file ijms-20-03425-s001.zip]

Archive with 4 entries (3 files):
- Supplementary material/
- Supplementary material/Supplementary material.docx
- Supplementary material/Table S1.xlsx
- Supplementary material/Table S7.xlsx
