# Supplementary material for: Cross-Cell-Type Prediction of TF-Binding Site by Integrating Convolutional Neural Network and Adversarial Network
Source: Int J Mol Sci. 2019 Jul 12;20(14):3425. doi: 10.3390/ijms20143425 (PMC6679139; doi:10.3390/ijms20143425)
Supplement: Supplementary file 1 [file ijms-20-03425-s001.zip › Supplementary material/Table S1.xlsx]

## Sheet: Sheet1
Cell type	GM12878				H1-hESC				HeLa-S3				HepG2				K562
	DANN_TF		Baseline		DANN_TF		Baseline		DANN_TF		Baseline		DANN_TF		Baseline		DANN_TF		Baseline
	Shuffle	Random	Shuffle	Random	Shuffle	Random	Shuffle	Random	Shuffle	Random	Shuffle	Random	Shuffle	Random	Shuffle	Random	Shuffle	Random	Shuffle	Random
1	0.793	0.774	0.701	0.711	0.836	0.838	0.834	0.829	0.95	0.943	0.924	0.931	0.962	0.96	0.96	0.948	0.901	0.907	0.895	0.9
2	0.802	0.79	0.717	0.704	0.829	0.835	0.825	0.827	0.936	0.945	0.934	0.93	0.957	0.961	0.961	0.945	0.9	0.897	0.894	0.892
3	0.807	0.789	0.72	0.702	0.831	0.829	0.828	0.825	0.941	0.941	0.931	0.937	0.958	0.961	0.942	0.953	0.902	0.901	0.895	0.895
4	0.782	0.806	0.711	0.71	0.835	0.835	0.829	0.832	0.946	0.941	0.935	0.926	0.964	0.967	0.954	0.945	0.901	0.903	0.89	0.9
5	0.807	0.824	0.714	0.733	0.831	0.831	0.825	0.825	0.943	0.949	0.922	0.937	0.96	0.967	0.948	0.953	0.901	0.903	0.897	0.898
6	0.851	0.78	0.704	0.708	0.832	0.834	0.827	0.828	0.945	0.956	0.928	0.932	0.957	0.962	0.951	0.942	0.902	0.904	0.894	0.899
7	0.805	0.799	0.719	0.699	0.837	0.833	0.831	0.828	0.957	0.947	0.94	0.941	0.954	0.954	0.947	0.951	0.905	0.909	0.894	0.896
8	0.825	0.8	0.729	0.707	0.829	0.829	0.825	0.825	0.945	0.94	0.932	0.93	0.952	0.954	0.956	0.944	0.897	0.9	0.895	0.896
9	0.816	0.786	0.706	0.717	0.84	0.834	0.834	0.829	0.947	0.94	0.946	0.943	0.951	0.957	0.942	0.948	0.902	0.89	0.895	0.892
10	0.765	0.774	0.701	0.724	0.838	0.828	0.831	0.822	0.948	0.956	0.948	0.931	0.956	0.96	0.95	0.955	0.901	0.892	0.894	0.899
11	0.808	0.797	0.702	0.717	0.835	0.832	0.83	0.827	0.951	0.954	0.946	0.943	0.96	0.958	0.948	0.95	0.903	0.892	0.893	0.893
12	0.772	0.782	0.705	0.724	0.835	0.838	0.828	0.826	0.938	0.949	0.926	0.922	0.955	0.956	0.941	0.942	0.898	0.902	0.891	0.894
13	0.746	0.772	0.685	0.694	0.83	0.824	0.828	0.83	0.94	0.94	0.929	0.933	0.951	0.95	0.944	0.951	0.9	0.898	0.893	0.893
14	0.802	0.82	0.708	0.719	0.833	0.83	0.831	0.83	0.942	0.951	0.934	0.94	0.952	0.957	0.947	0.951	0.898	0.9	0.893	0.897
15	0.789	0.77	0.727	0.687	0.832	0.834	0.825	0.832	0.943	0.944	0.94	0.935	0.955	0.95	0.946	0.955	0.901	0.901	0.898	0.895
Mean	0.798	0.790867	0.709933	0.7104	0.833533	0.832267	0.828733	0.827667	0.9448	0.9464	0.934333	0.934067	0.956267	0.958267	0.949133	0.948867	0.9008	0.899933	0.894067	0.895933
Variance	0.000645429	0.000281981	0.000130638	0.000151257	1.12667e-05	1.46381e-05	9.49524e-06	7.80952e-06	2.90286e-05	3.41143e-05	6.69524e-05	3.7781e-05	1.60667e-05	2.63524e-05	3.92667e-05	1.95524e-05	4.17143e-06	2.93524e-05	4.06667e-06	7.92381e-06
