# Supplementary material for: Cross-Cell-Type Prediction of TF-Binding Site by Integrating Convolutional Neural Network and Adversarial Network
Source: Int J Mol Sci. 2019 Jul 12;20(14):3425. doi: 10.3390/ijms20143425 (PMC6679139; doi:10.3390/ijms20143425)
Supplement: Supplementary file 1 [file ijms-20-03425-s001.zip › Supplementary material/Table S7.xlsx]

## Sheet: AUC
Cell-type	GM12878			H1-hESC			HeLa-S3			HepG2			K562
TF	Baseline	Supervised	DANN_TF	Baseline	Supervised	DANN_TF	Baseline	Supervised	DANN_TF	Baseline	Supervised	DANN_TF	Baseline	Supervised	DANN_TF
CEBPB	0.698	0.594	0.708	0.977	0.892	0.979	0.932	0.928	0.937	0.981	0.98	0.983	0.971	0.954	0.974
CHD2	0.774	0.738	0.79	0.827	0.75	0.85	0.752	0.735	0.774	0.834	0.75	0.858	0.842	0.779	0.866
EZH2	0.688	0.552	0.705	0.713	0.728	0.738	0.627	0.523	0.639	0.705	0.599	0.727	0.655	0.565	0.676
MAX	0.811	0.746	0.825	0.881	0.807	0.892	0.794	0.765	0.814	0.872	0.812	0.884	0.838	0.811	0.856
MXI1	0.767	0.746	0.784	0.813	0.715	0.837	0.788	0.731	0.807	0.767	0.741	0.786	0.804	0.708	0.832
MYC	0.758	0.707	0.77	0.654	0.588	0.664	0.78	0.619	0.816	0.78	0.712	0.812	0.799	0.739	0.833
NRF1	0.917	0.878	0.931	0.938	0.876	0.954	0.939	0.84	0.954	0.968	0.828	0.978	0.94	0.875	0.952
NRSF	0.902	0.772	0.923	0.902	0.856	0.929	0.884	0.785	0.904	0.871	0.754	0.894	0.78	0.744	0.803
P300	0.753	0.639	0.771	0.72	0.655	0.736	0.741	0.794	0.799	0.711	0.771	0.75	0.734	0.771	0.781
RAD21	0.965	0.935	0.969	0.967	0.947	0.974	0.928	0.895	0.935	0.965	0.928	0.97	0.989	0.925	0.991
RFX5	0.816	0.66	0.842	0.799	0.576	0.847	0.732	0.74	0.752	0.816	0.725	0.844	0.811	0.606	0.838
TAF1	0.795	0.759	0.804	0.778	0.762	0.786	0.788	0.75	0.796	0.743	0.758	0.752	0.798	0.767	0.809
TBP	0.774	0.735	0.786	0.779	0.757	0.789	0.768	0.74	0.782	0.794	0.753	0.808	0.777	0.744	0.787
	The bold and undersore numbers denote the best and the second best performers,respectively; the performance of the five TFs that do not have specific binding motifs are marked in red.

## Sheet: F1
Cell-type	GM12878			H1-hESC			HeLa-S3			HepG2			K562
TF	Baseline	Supervised	DANN_TF	Baseline	Supervised	DANN_TF	Baseline	Supervised	DANN_TF	Baseline	Supervised	DANN_TF	Baseline	Supervised	DANN_TF
CEBPB	0.374	0.636	0.403	0.932	0.804	0.937	0.846	0.853	0.86	0.933	0.93	0.931	0.923	0.89	0.927
CHD2	0.65	0.672	0.688	0.75	0.653	0.765	0.638	0.666	0.671	0.759	0.66	0.778	0.767	0.697	0.793
EZH2	0.591	0.507	0.563	0.7	0.584	0.718	0.388	0.496	0.402	0.636	0.588	0.619	0.572	0.461	0.543
MAX	0.721	0.659	0.724	0.799	0.704	0.809	0.679	0.717	0.713	0.796	0.72	0.806	0.75	0.704	0.771
MXI1	0.689	0.677	0.707	0.747	0.669	0.746	0.697	0.677	0.731	0.688	0.677	0.714	0.708	0.63	0.755
MYC	0.702	0.639	0.687	0.448	0.541	0.437	0.661	0.557	0.71	0.697	0.662	0.713	0.73	0.665	0.749
NRF1	0.845	0.777	0.865	0.87	0.789	0.898	0.871	0.769	0.894	0.909	0.763	0.936	0.87	0.786	0.883
NRSF	0.814	0.672	0.837	0.816	0.777	0.846	0.787	0.703	0.819	0.788	0.676	0.804	0.64	0.667	0.669
P300	0.623	0.618	0.657	0.624	0.604	0.629	0.673	0.714	0.705	0.592	0.684	0.622	0.654	0.706	0.733
RAD21	0.91	0.863	0.918	0.909	0.878	0.921	0.858	0.811	0.864	0.912	0.852	0.921	0.953	0.849	0.957
RFX5	0.726	0.606	0.763	0.741	0.512	0.755	0.596	0.652	0.672	0.738	0.642	0.769	0.721	0.55	0.738
TAF1	0.713	0.645	0.731	0.716	0.69	0.721	0.703	0.685	0.724	0.679	0.705	0.699	0.721	0.689	0.744
TBP	0.693	0.67	0.717	0.694	0.687	0.715	0.697	0.676	0.695	0.727	0.67	0.734	0.699	0.665	0.716
	The bold and undersore numbers denote the best and the second best performers,respectively
